# Supplementary material for: ROCK signalling induced gene expression changes in mouse pancreatic ductal adenocarcinoma cells
Source: Sci Data. 2016 Nov 8;3:160101. doi: 10.1038/sdata.2016.101 (PMC5100681; doi:10.1038/sdata.2016.101)
Supplement: Supplementary file 1 [file sdata2016101-isa1.zip]

Archive with 3 entries (3 files):
- i_Investigation.txt
- s_study_Olson.txt
- a_assay_Olson.txt
