# Supplementary material for: ROCK signalling induced gene expression changes in mouse pancreatic ductal adenocarcinoma cells
Source: Sci Data. 2016 Nov 8;3:160101. doi: 10.1038/sdata.2016.101 (PMC5100681; doi:10.1038/sdata.2016.101)
Supplement: Supplementary file 1 [file sdata2016101-isa1.zip › i_Investigation.txt]

# Investigation File generated for Scientific Data with Investigation File Authoring Tool version 0.1.0 on 05/10/2016 - This metadata file is CC0
ONTOLOGY SOURCE REFERENCE
Term Source Name	NCBITAXON	BTO	OBI	SO	SBO	NCIT	ERO
Term Source File	http://data.bioontology.org/ontologies/NCBITAXON	http://data.bioontology.org/ontologies/BTO	http://data.bioontology.org/ontologies/OBI	http://data.bioontology.org/ontologies/SO	http://data.bioontology.org/ontologies/SBO	http://data.bioontology.org/ontologies/NCIT	http://data.bioontology.org/ontologies/ERO
Term Source Version	2016AA	unknown	2014-08-18	unknown		16.05e	2013-08-02
Term Source Description	National Center for Biotechnology Information (NCBI) Organismal Classification	BRENDA Tissue and Enzyme Source Ontology	Ontology for Biomedical Investigations	Sequence Types and Features Ontology	Systems Biology Ontology	National Cancer Institute Thesaurus	Eagle-I Research Resource Ontology
INVESTIGATION
Investigation Identifier
Investigation Title
Investigation Description
Investigation Submission Date
Investigation Public Release Date
INVESTIGATION PUBLICATIONS
Investigation PubMed ID
Investigation Publication DOI
Investigation Publication Author List
Investigation Publication Title
Investigation Publication Status
Investigation Publication Status Term Accession Number
Investigation Publication Status Term Source REF
INVESTIGATION CONTACTS
Investigation Person Last Name
Investigation Person Mid Initials
Investigation Person First Name
Investigation Person Address
Investigation Person Phone
Investigation Person Fax
Investigation Person Email
Investigation Person Affiliation
Investigation Person Roles
Investigation Person Roles Term Accession Number
Investigation Person Roles Term Source REF
STUDY
Study Identifier	10.1038/sdata.2016.101
Study Title	ROCK signalling induced gene expression changes in mouse pancreatic ductal adenocarcinoma cells
Study Submission Date	15/08/2016
Study Public Release Date	08/11/2016
Study Description	http://www.nature.com/articles/sdata2016101#abstract
Study File Name	s_study_Olson.txt
Comment[Subject Keywords]	/;//;///;///;///
Comment[Manuscript Licence]	CC BY-4.0
Comment[Experimental Metadata Licence]	CC0
Comment[Supplementary Information File Name]	
Comment[Supplementary Information File Type]	x-zip-compressed
Comment[Supplementary Information File URL]	http://www.nature.com/articles/sdata2016101#supplementary-information
Comment[Data Repository]	NCBI Sequence Read Archive
Comment[Data Record Accession]	SRP081135
Comment[Data Record URI]	https://www.ncbi.nlm.nih.gov/sra/?term=SRP081135
STUDY DESIGN DESCRIPTORS
Study Design Type	compound treatment design	in vitro design	transcription profiling by high throughput sequencing design	genetic modification design
Study Design Type Term Accession Number	OBI:0000951	OBI:0001285	OBI:0001239	OBI:0001460
Study Design Type Term Source REF	OBI	OBI	OBI	OBI
STUDY PUBLICATIONS
Study PubMed ID
Study Publication DOI
Study Publication Author List
Study Publication Title
Study Publication Status
Study Publication Status Term Accession Number
Study Publication Status Term Source REF
STUDY FACTORS
Study Factor Name	transgene	treatment	replicate
Study Factor Type	transgene	synthetic chemical compound	Replicate
Study Factor Type Term Accession Number	SO:0000902	SBO:0000298	NCIT:C28038
Study Factor Type Term Source REF	SO	SBO	NCIT
STUDY ASSAYS
Study Assay Measurement Type	transcription profiling assay
Study Assay Measurement Type Term Accession Number	OBI:0000424
Study Assay Measurement Type Term Source REF	OBI
Study Assay Technology Type	RNA sequencing
Study Assay Technology Type Term Accession Number	ERO:0001658
Study Assay Technology Type Term Source REF	ERO
Study Assay Technology Platform	Illumina NextSeq 500
Study Assay File Name	a_assay_Olson.txt
STUDY PROTOCOLS
Study Protocol Name	Cell culture	RNA isolation	RNA sequencing
Study Protocol Type	Cell Culture	nucleic acid isolation	Nucleic Acid Sequencing
Study Protocol Type Term Accession Number	NCIT:C16396	ERO:0000508	NCIT:C18881
Study Protocol Type Term Source REF	NCIT	ERO	NCIT
Study Protocol Description			
Study Protocol URI	""	""	""
Study Protocol Version			
Study Protocol Parameters Name	""	""	""
Study Protocol Parameters Name Term Accession Number	""	""	""
Study Protocol Parameters Name Term Source REF	""	""	""
Study Protocol Components Name	""	""	""
Study Protocol Components Type	""	""	""
Study Protocol Components Type Term Accession Number	""	""	""
Study Protocol Components Type Term Source REF	""	""	""
STUDY CONTACTS
Study Person Last Name	Rath	Kalna	Clark	Olson
Study Person First Name	Nicola	Gabriela	William	Michael F.
Study Person Mid Initials				
Study Person Email	""	""	""	m.olson@beatson.gla.ac.uk
Study Person Phone				
Study Person Fax				
Study Person Address				
Study Person Affiliation	Cancer Research UK Beatson Institute, Garscube Estate, Switchback Road, Glasgow G61 1BD, UK	Cancer Research UK Beatson Institute, Garscube Estate, Switchback Road, Glasgow G61 1BD, UK	Cancer Research UK Beatson Institute, Garscube Estate, Switchback Road, Glasgow G61 1BD, UK	Cancer Research UK Beatson Institute, Garscube Estate, Switchback Road, Glasgow G61 1BD, UK
Study Person Roles				
Study Person Roles Term Accession Number				
Study Person Roles Term Source REF				
Comment[Study Person ORCID]				
Comment[Funder]				
Comment[FundRef ID]				
Comment[Funder Term Source REF]				
Comment[Grant Identifier]				
