# Supplementary material for: ROCK signalling induced gene expression changes in mouse pancreatic ductal adenocarcinoma cells
Source: Sci Data. 2016 Nov 8;3:160101. doi: 10.1038/sdata.2016.101 (PMC5100681; doi:10.1038/sdata.2016.101)
Supplement: Supplementary file 1 [file sdata2016101-isa1.zip › s_study_Olson.txt]

Source Name	Material Type	Term Source REF	Term Accession Number	Characteristics[organism]	Term Source REF	Term Accession Number	Characteristics[cell line]	Term Source REF	Term Accession Number	Protocol REF	Protocol REF	Sample Name	Factor Value[treatment]	Factor Value[transgene]	Factor Value[replicate]
PDAC GFP:ER cells experiment 1	biological specimen	ERO	ERO:0000020	Mus musculus	NCBITAXON	http://purl.bioontology.org/ontology/NCBITAXON/10090	pancreatic ductal adenocarcinoma cell	BTO	BTO:0003081	Cell culture	RNA isolation	1-EX1-GFP-EtOH	EtOH	GFP:ER	1
PDAC GFP:ER cells experiment 1	biological specimen	ERO	ERO:0000020	Mus musculus	NCBITAXON	http://purl.bioontology.org/ontology/NCBITAXON/10090	pancreatic ductal adenocarcinoma cell	BTO	BTO:0003081	Cell culture	RNA isolation	2-EX1-GFP-4HT	4HT	GFP:ER	1
PDAC ROCK1:ER cells experiment 1	biological specimen	ERO	ERO:0000020	Mus musculus	NCBITAXON	http://purl.bioontology.org/ontology/NCBITAXON/10090	pancreatic ductal adenocarcinoma cell	BTO	BTO:0003081	Cell culture	RNA isolation	3-EX1-ROCK1-4HT	4HT	ROCK1:ER	1
PDAC ROCK2:ER cells experiment 1	biological specimen	ERO	ERO:0000020	Mus musculus	NCBITAXON	http://purl.bioontology.org/ontology/NCBITAXON/10090	pancreatic ductal adenocarcinoma cell	BTO	BTO:0003081	Cell culture	RNA isolation	4-EX1-ROCK2-4HT	4HT	ROCK2:ER	1
PDAC GFP:ER cells experiment 2	biological specimen	ERO	ERO:0000020	Mus musculus	NCBITAXON	http://purl.bioontology.org/ontology/NCBITAXON/10090	pancreatic ductal adenocarcinoma cell	BTO	BTO:0003081	Cell culture	RNA isolation	5-EX2-GFP-EtOH	EtOH	GFP:ER	2
PDAC GFP:ER cells experiment 2	biological specimen	ERO	ERO:0000020	Mus musculus	NCBITAXON	http://purl.bioontology.org/ontology/NCBITAXON/10090	pancreatic ductal adenocarcinoma cell	BTO	BTO:0003081	Cell culture	RNA isolation	6-EX2-GFP-4HT	4HT	GFP:ER	2
PDAC ROCK1:ER cells experiment 2	biological specimen	ERO	ERO:0000020	Mus musculus	NCBITAXON	http://purl.bioontology.org/ontology/NCBITAXON/10090	pancreatic ductal adenocarcinoma cell	BTO	BTO:0003081	Cell culture	RNA isolation	7-EX2-ROCK1-4HT	4HT	ROCK1:ER	2
PDAC ROCK2:ER cells experiment 2	biological specimen	ERO	ERO:0000020	Mus musculus	NCBITAXON	http://purl.bioontology.org/ontology/NCBITAXON/10090	pancreatic ductal adenocarcinoma cell	BTO	BTO:0003081	Cell culture	RNA isolation	8-EX2-ROCK2-4HT	4HT	ROCK2:ER	2
PDAC GFP:ER cells experiment 3	biological specimen	ERO	ERO:0000020	Mus musculus	NCBITAXON	http://purl.bioontology.org/ontology/NCBITAXON/10090	pancreatic ductal adenocarcinoma cell	BTO	BTO:0003081	Cell culture	RNA isolation	9-EX3-GFP-EtOH	EtOH	GFP:ER	3
PDAC GFP:ER cells experiment 3	biological specimen	ERO	ERO:0000020	Mus musculus	NCBITAXON	http://purl.bioontology.org/ontology/NCBITAXON/10090	pancreatic ductal adenocarcinoma cell	BTO	BTO:0003081	Cell culture	RNA isolation	10-EX3-GFP-4HT	4HT	GFP:ER	3
PDAC ROCK1:ER cells experiment 3	biological specimen	ERO	ERO:0000020	Mus musculus	NCBITAXON	http://purl.bioontology.org/ontology/NCBITAXON/10090	pancreatic ductal adenocarcinoma cell	BTO	BTO:0003081	Cell culture	RNA isolation	11-EX3-ROCK1-4HT	4HT	ROCK1:ER	3
PDAC ROCK2:ER cells experiment 3	biological specimen	ERO	ERO:0000020	Mus musculus	NCBITAXON	http://purl.bioontology.org/ontology/NCBITAXON/10090	pancreatic ductal adenocarcinoma cell	BTO	BTO:0003081	Cell culture	RNA isolation	12-EX3-ROCK2-4HT	4HT	ROCK2:ER	3
