# Supplementary material for: ROCK signalling induced gene expression changes in mouse pancreatic ductal adenocarcinoma cells
Source: Sci Data. 2016 Nov 8;3:160101. doi: 10.1038/sdata.2016.101 (PMC5100681; doi:10.1038/sdata.2016.101)
Supplement: Supplementary file 1 [file sdata2016101-isa1.zip › a_assay_Olson.txt]

Sample Name	Protocol REF	Assay Name	Raw Data File	Comment[Data Repository]	Comment[Data Record Accession]	Comment[Data Record URI]	Factor Value[treatment]	Factor Value[transgene]	Factor Value[replicate]
1-EX1-GFP-EtOH	RNA sequencing	SRR4015461	SRR4015461	NCBI Sequence Read Archive	SRR4015461	https://www.ncbi.nlm.nih.gov/sra/?term=SRR4015461	EtOH	GFP:ER	1
2-EX1-GFP-4HT	RNA sequencing	SRR4015530	SRR4015530	NCBI Sequence Read Archive	SRR4015530	https://www.ncbi.nlm.nih.gov/sra/?term=SRR4015530	4HT	GFP:ER	1
3-EX1-ROCK1-4HT	RNA sequencing	SRR4015566	SRR4015566	NCBI Sequence Read Archive	SRR4015566	https://www.ncbi.nlm.nih.gov/sra/?term=SRR4015566	4HT	ROCK1:ER	1
4-EX1-ROCK2-4HT	RNA sequencing	SRR4015572	SRR4015572	NCBI Sequence Read Archive	SRR4015572	https://www.ncbi.nlm.nih.gov/sra/?term=SRR4015572	4HT	ROCK2:ER	1
5-EX2-GFP-EtOH	RNA sequencing	SRR4014833	SRR4014833	NCBI Sequence Read Archive	SRR4014833	https://www.ncbi.nlm.nih.gov/sra/?term=SRR4014833	EtOH	GFP:ER	2
6-EX2-GFP-4HT	RNA sequencing	SRR4015468	SRR4015468	NCBI Sequence Read Archive	SRR4015468	https://www.ncbi.nlm.nih.gov/sra/?term=SRR4015468	4HT	GFP:ER	2
7-EX2-ROCK1-4HT	RNA sequencing	SRR4015485	SRR4015485	NCBI Sequence Read Archive	SRR4015485	https://www.ncbi.nlm.nih.gov/sra/?term=SRR4015485	4HT	ROCK1:ER	2
8-EX2-ROCK2-4HT	RNA sequencing	SRR4015492	SRR4015492	NCBI Sequence Read Archive	SRR4015492	https://www.ncbi.nlm.nih.gov/sra/?term=SRR4015492	4HT	ROCK2:ER	2
9-EX3-GFP-EtOH	RNA sequencing	SRR4015510	SRR4015510	NCBI Sequence Read Archive	SRR4015510	https://www.ncbi.nlm.nih.gov/sra/?term=SRR4015510	EtOH	GFP:ER	3
10-EX3-GFP-4HT	RNA sequencing	SRR4015519	SRR4015519	NCBI Sequence Read Archive	SRR4015519	https://www.ncbi.nlm.nih.gov/sra/?term=SRR4015519	4HT	GFP:ER	3
11-EX3-ROCK1-4HT	RNA sequencing	SRR4015548	SRR4015548	NCBI Sequence Read Archive	SRR4015548	https://www.ncbi.nlm.nih.gov/sra/?term=SRR4015548	4HT	ROCK1:ER	3
12-EX3-ROCK2-4HT	RNA sequencing	SRR4015560	SRR4015560	NCBI Sequence Read Archive	SRR4015560	https://www.ncbi.nlm.nih.gov/sra/?term=SRR4015560	4HT	ROCK2:ER	3
